# Supplementary material for: Properties and Mechanisms of TBBPA and TBBPS Adsorption onto Various Soils in China
Source: Toxics. 2025 Aug 18;13(8):686. doi: 10.3390/toxics13080686 (PMC12389895; doi:10.3390/toxics13080686)
Supplement: Supplementary file 1 [file toxics-13-00686-s001.zip]

Archive with 1 entries (1 files):
- toxics-3740143-supplementary.pdf
